# Supplementary material for: Energy metabolic pathways in neuronal development and function
Source: Oxf Open Neurosci. 2023 Mar 21;2:kvad004. doi: 10.1093/oons/kvad004 (PMC10913822; doi:10.1093/oons/kvad004)
Supplement: Web_Material_kvad004 [file Web_Material_kvad004.zip]

Archive with 1 entries (1 files):
- Reviewers comments - Supplementary Material - OXFNSC-2022-020.R1 .docx
